# Supplementary material for: Genomic risk factors for central nervous system relapse in patients with diffuse large B-cell lymphoma
Source: Blood Res. 2025 Jul 1;60(1):36. doi: 10.1007/s44313-025-00087-1 (PMC12214237; doi:10.1007/s44313-025-00087-1)
Supplement: Supplementary file 1 — Supplementary Material 1. [file 44313_2025_87_MOESM1_ESM.xlsx]

## Sheet: SNV_compare
type	Gene	Num	Freq	rate	res	Cohort.A_vs_Cohort.B	Cohort.A_vs_Cohort.C	Cohort.B_vs_Cohort.C
Cohort A	MYD88	10	24	0.4167	14	0.275108	0.00439118	0.108308
Cohort A	MYD88_L265P	9	24	0.375	15	0.251145	0.000110077	0.00569854
Cohort A	MLL2	5	24	0.2083	19	0.767153	0.803613	0.840282
Cohort A	PIM1	5	24	0.2083	19	1	0.777103	0.375589
Cohort A	CD79B	4	24	0.1667	20	0.715308	0.0336763	0.0607193
Cohort A	ETV6	4	24	0.1667	20	0.182653	0.0153493	0.624526
Cohort A	SMARCA4	4	24	0.1667	20	0.453621	0.119397	0.522588
Cohort A	ZNF608	4	24	0.1667	20	0.0578906	0.119397	0.470702
Cohort A	EP300	3	24	0.125	21	0.661611	0.208674	0.72133
Cohort A	HIST1H1E	3	24	0.125	21	0.661611	0.73015	0.772003
Cohort A	SETD1B	3	24	0.125	21	0.661611	0.741132	0.579499
Cohort A	TBL1XR1	3	24	0.125	21	0.661611	0.0860133	0.382097
Cohort A	ANKRD17	2	24	0.0833	22	0.549451	0.630563	0.690676
Cohort A	ARID1A	2	24	0.0833	22	0.300979	0.687243	0.0321085
Cohort A	ATM	2	24	0.0833	22	0.62212	0.630563	1
Cohort A	BTG1	2	24	0.0833	22	0.62212	0.310394	0.68913
Cohort A	BTG2	2	24	0.0833	22	0.62212	0.260532	0.655441
Cohort A	CARD11	2	24	0.0833	22	1	0.687243	0.335466
Cohort A	CREBBP	2	24	0.0833	22	1	1	1
Cohort A	DNMT3A	2	24	0.0833	22	1	0.211014	0.189323
Cohort A	GNA13	2	24	0.0833	22	1	1	1
Cohort A	IRF8	2	24	0.0833	22	1	0.310394	0.231021
Cohort A	JAK3	2	24	0.0833	22	1	0.162876	0.0485709
Cohort A	KLHL14	2	24	0.0833	22	0.549451	0.359782	1
Cohort A	KLHL6	2	24	0.0833	22	1	1	0.782101
Cohort A	MCL1	2	24	0.0833	22	0.549451	0.117412	0.583494
Cohort A	MECOM	2	24	0.0833	22	0.549451	0.260532	1
Cohort A	MGA	2	24	0.0833	22	1	1	0.76959
Cohort A	NF1	2	24	0.0833	22	0.549451	0.359782	1
Cohort A	RB1	2	24	0.0833	22	0.549451	0.310394	1
Cohort A	STAT5B	2	24	0.0833	22	0.132692	0.162876	1
Cohort A	STAT6	2	24	0.0833	22	1	1	1
Cohort A	TP53	2	24	0.0833	22	0.466202	1	0.299723
Cohort A	ZEB2	2	24	0.0833	22	0.549451	0.310394	1
Cohort A	ZNF292	2	24	0.0833	22	0.62212	0.687243	1
Cohort A	ACTB	1	24	0.0417	23	1	0.233808	0.35311
Cohort A	ARID5B	1	24	0.0417	23	1	1	1
Cohort A	ATR	1	24	0.0417	23	1	1	0.68913
Cohort A	B2M	1	24	0.0417	23	0.369231	1	0.128871
Cohort A	BCL10	1	24	0.0417	23	1	1	1
Cohort A	BCL2	1	24	0.0417	23	1	0.481149	0.579211
Cohort A	BCL7A	1	24	0.0417	23	1	1	1
Cohort A	BIRC6	1	24	0.0417	23	1	1	0.739248
Cohort A	CBLB	1	24	0.0417	23	1	0.414705	0.583494
Cohort A	CD58	1	24	0.0417	23	1	0.414705	0.251907
Cohort A	CD83	1	24	0.0417	23	0.369231	1	0.599669
Cohort A	CDKN2A	1	24	0.0417	23	1	1	0.414003
Cohort A	CHD8	1	24	0.0417	23	1	1	1
Cohort A	CHST2	1	24	0.0417	23	0.369231	0.554258	0.585516
Cohort A	CIITA	1	24	0.0417	23	1	0.330084	0.172006
Cohort A	DCAF6	1	24	0.0417	23	0.369231	1	0.599669
Cohort A	DICER1	1	24	0.0417	23	1	0.330084	0.480622
Cohort A	DUSP2	1	24	0.0417	23	0.643801	0.698116	0.76959
Cohort A	FAM5C	1	24	0.0417	23	1	1	0.655441
Cohort A	FOXO1	1	24	0.0417	23	1	1	0.467787
Cohort A	GNAS	1	24	0.0417	23	0.369231	1	0.359501
Cohort A	GOLGA5	1	24	0.0417	23	0.369231	0.414705	1
Cohort A	HNRNPD	1	24	0.0417	23	1	0.330084	0.480622
Cohort A	IL16	1	24	0.0417	23	1	1	1
Cohort A	IRF4	1	24	0.0417	23	1	1	1
Cohort A	JUNB	1	24	0.0417	23	1	0.489028	0.332782
Cohort A	LIN54	1	24	0.0417	23	1	0.330084	0.172006
Cohort A	MAGT1	1	24	0.0417	23	0.369231	0.489028	1
Cohort A	MAP4K4	1	24	0.0417	23	1	1	1
Cohort A	MEF2B,MEF2BNB-MEF2B	1	24	0.0417	23	1	0.554258	0.624526
Cohort A	MLL3	1	24	0.0417	23	0.369231	1	0.210686
Cohort A	MYC	1	24	0.0417	23	1	1	0.655441
Cohort A	NCOR1	1	24	0.0417	23	0.369231	0.554258	0.585516
Cohort A	NFKBIE	1	24	0.0417	23	1	0.489028	0.136541
Cohort A	NOTCH2	1	24	0.0417	23	1	1	0.706365
Cohort A	PAX5	1	24	0.0417	23	0.369231	0.489028	1
Cohort A	PHF6	1	24	0.0417	23	1	0.489028	0.136541
Cohort A	PRDM1	1	24	0.0417	23	1	1	1
Cohort A	PTEN	1	24	0.0417	23	1	0.414705	0.583494
Cohort A	RUNX1	1	24	0.0417	23	0.369231	0.330084	1
Cohort A	SGK1	1	24	0.0417	23	1	0.698116	0.320372
Cohort A	SPEN	1	24	0.0417	23	0.400399	0.477362	0.790258
Cohort A	STAT3	1	24	0.0417	23	1	0.554258	1
Cohort A	SYK	1	24	0.0417	23	0.369231	0.489028	1
Cohort A	TGFBR2	1	24	0.0417	23	0.369231	0.330084	1
Cohort A	TIPARP	1	24	0.0417	23	1	0.554258	1
Cohort A	TNFAIP3	1	24	0.0417	23	1	1	0.452188
Cohort A	TNFRSF14	1	24	0.0417	23	1	0.698116	1
Cohort A	UBR5	1	24	0.0417	23	1	0.330084	0.480622
Cohort A	XPO1	1	24	0.0417	23	1	1	1
Cohort A	ARID1B	0	24	0	24	0.287841	0.135385	1
Cohort A	BCL6	0	24	0	24	1	1	1
Cohort A	BRAF	0	24	0	24	1	1	1
Cohort A	BTBD3	0	24	0	24	0.290385	1	0.0521553
Cohort A	BTK	0	24	0	24	1	1	1
Cohort A	CASP8	0	24	0	24	0.526923	1	0.251907
Cohort A	CCND3	0	24	0	24	0.290385	1	0.382097
Cohort A	CD22	0	24	0	24	1	1	1
Cohort A	CD70	0	24	0	24	0.526923	0.367787	1
Cohort A	CHD1	0	24	0	24	1	0.36503	0.467787
Cohort A	CXCR4	0	24	0	24	1	1	0.583494
Cohort A	DDX10	0	24	0	24	1	0.598933	0.359501
Cohort A	DDX3X	0	24	0	24	1	1	0.585516
Cohort A	EBF1	0	24	0	24	1	0.599548	1
Cohort A	ETS1	0	24	0	24	0.148618	1	0.0154733
Cohort A	EZH2	0	24	0	24	0.526923	0.604894	1
Cohort A	FAS	0	24	0	24	1	1	0.583494
Cohort A	FBXW7	0	24	0	24	1	1	0.480622
Cohort A	FOXP1	0	24	0	24	1	1	1
Cohort A	FUBP1	0	24	0	24	0.290385	1	0.189323
Cohort A	GNAI2	0	24	0	24	1	1	0.585516
Cohort A	HIST1H2BC	0	24	0	24	1	1	1
Cohort A	HNRNPU	0	24	0	24	1	1	0.583494
Cohort A	HRAS	0	24	0	24	1	1	1
Cohort A	IKBKB	0	24	0	24	0.290385	1	0.0901567
Cohort A	IKZF3	0	24	0	24	0.526923	1	0.624526
Cohort A	INO80	0	24	0	24	0.148618	0.599548	0.0607193
Cohort A	JAK1	0	24	0	24	1	1	1
Cohort A	KCMF1	0	24	0	24	1	1	0.480622
Cohort A	KRAS	0	24	0	24	1	1	1
Cohort A	MAP2K1	0	24	0	24	1	1	0.480622
Cohort A	MARK1	0	24	0	24	0.290385	1	0.189323
Cohort A	MET	0	24	0	24	1	1	0.35311
Cohort A	MSH2	0	24	0	24	0.526923	0.599548	0.68913
Cohort A	MSH6	0	24	0	24	1	1	1
Cohort A	MTOR	0	24	0	24	0.287841	0.36503	0.499577
Cohort A	MYB	0	24	0	24	1	1	0.583494
Cohort A	NFKB2	0	24	0	24	1	1	1
Cohort A	NFKBIA	0	24	0	24	1	0.598933	1
Cohort A	PIK3CD	0	24	0	24	0.526923	0.599548	0.68913
Cohort A	PIK3R1	0	24	0	24	1	1	1
Cohort A	PIM2	0	24	0	24	0.526923	1	0.655441
Cohort A	POU2F2	0	24	0	24	1	1	0.583494
Cohort A	PTPN6	0	24	0	24	1	1	0.583494
Cohort A	PTPRK	0	24	0	24	1	1	1
Cohort A	RARA	0	24	0	24	1	1	1
Cohort A	RHOA	0	24	0	24	1	1	1
Cohort A	RRAGC	0	24	0	24	1	0.604894	0.690676
Cohort A	S1PR2	0	24	0	24	1	1	0.583494
Cohort A	SETD2	0	24	0	24	0.526923	0.223554	0.742932
Cohort A	SETD5	0	24	0	24	1	1	0.583494
Cohort A	SF3B1	0	24	0	24	0.526923	1	0.332782
Cohort A	SOCS1	0	24	0	24	0.290385	0.137295	0.579499
Cohort A	TAF1	0	24	0	24	1	0.599548	1
Cohort A	TCL1A	0	24	0	24	1	1	0.480622
Cohort A	TET2	0	24	0	24	0.148618	0.599548	0.0607193
Cohort A	TMEM30A	0	24	0	24	0.287841	0.367787	0.522588
Cohort A	TMSB4X	0	24	0	24	1	1	0.583494
Cohort A	TOX	0	24	0	24	0.526923	1	0.0980861
Cohort A	UBE2A	0	24	0	24	0.526923	1	0.624526
Cohort A	WAC	0	24	0	24	1	1	1
Cohort A	YY1	0	24	0	24	1	1	1
Cohort A	ZBTB7A	0	24	0	24	1	0.599548	1
Cohort A	ZFAT	0	24	0	24	0.526923	1	0.172006
Cohort A	ZFX	0	24	0	24	1	1	1
Cohort B	MLL2	11	41	0.2683	30	0.767153	0.803613	0.840282
Cohort B	MYD88	11	41	0.2683	30	0.275108	0.00439118	0.108308
Cohort B	PIM1	10	41	0.2439	31	1	0.777103	0.375589
Cohort B	MYD88_L265P	9	41	0.2195	32	0.251145	0.000110077	0.00569854
Cohort B	ARID1A	8	41	0.1951	33	0.300979	0.687243	0.0321085
Cohort B	TP53	7	41	0.1707	34	0.466202	1	0.299723
Cohort B	CARD11	5	41	0.122	36	1	0.687243	0.335466
Cohort B	CD79B	5	41	0.122	36	0.715308	0.0336763	0.0607193
Cohort B	ETS1	5	41	0.122	36	0.148618	1	0.0154733
Cohort B	INO80	5	41	0.122	36	0.148618	0.599548	0.0607193
Cohort B	KLHL6	5	41	0.122	36	1	1	0.782101
Cohort B	SPEN	5	41	0.122	36	0.400399	0.477362	0.790258
Cohort B	TET2	5	41	0.122	36	0.148618	0.599548	0.0607193
Cohort B	ARID1B	4	41	0.0976	37	0.287841	0.135385	1
Cohort B	CREBBP	4	41	0.0976	37	1	1	1
Cohort B	DUSP2	4	41	0.0976	37	0.643801	0.698116	0.76959
Cohort B	IRF8	4	41	0.0976	37	1	0.310394	0.231021
Cohort B	JAK3	4	41	0.0976	37	1	0.162876	0.0485709
Cohort B	MGA	4	41	0.0976	37	1	1	0.76959
Cohort B	MTOR	4	41	0.0976	37	0.287841	0.36503	0.499577
Cohort B	SMARCA4	4	41	0.0976	37	0.453621	0.119397	0.522588
Cohort B	TMEM30A	4	41	0.0976	37	0.287841	0.367787	0.522588
Cohort B	BCL2	3	41	0.0732	38	1	0.481149	0.579211
Cohort B	BIRC6	3	41	0.0732	38	1	1	0.739248
Cohort B	BTBD3	3	41	0.0732	38	0.290385	1	0.0521553
Cohort B	CCND3	3	41	0.0732	38	0.290385	1	0.382097
Cohort B	CDKN2A	3	41	0.0732	38	1	1	0.414003
Cohort B	CHD8	3	41	0.0732	38	1	1	1
Cohort B	DNMT3A	3	41	0.0732	38	1	0.211014	0.189323
Cohort B	EP300	3	41	0.0732	38	0.661611	0.208674	0.72133
Cohort B	FUBP1	3	41	0.0732	38	0.290385	1	0.189323
Cohort B	GNA13	3	41	0.0732	38	1	1	1
Cohort B	HIST1H1E	3	41	0.0732	38	0.661611	0.73015	0.772003
Cohort B	IKBKB	3	41	0.0732	38	0.290385	1	0.0901567
Cohort B	MARK1	3	41	0.0732	38	0.290385	1	0.189323
Cohort B	NFKBIE	3	41	0.0732	38	1	0.489028	0.136541
Cohort B	NOTCH2	3	41	0.0732	38	1	1	0.706365
Cohort B	PHF6	3	41	0.0732	38	1	0.489028	0.136541
Cohort B	SETD1B	3	41	0.0732	38	0.661611	0.741132	0.579499
Cohort B	SOCS1	3	41	0.0732	38	0.290385	0.137295	0.579499
Cohort B	STAT6	3	41	0.0732	38	1	1	1
Cohort B	TBL1XR1	3	41	0.0732	38	0.661611	0.0860133	0.382097
Cohort B	TNFAIP3	3	41	0.0732	38	1	1	0.452188
Cohort B	TNFRSF14	3	41	0.0732	38	1	0.698116	1
Cohort B	ATM	2	41	0.0488	39	0.62212	0.630563	1
Cohort B	ATR	2	41	0.0488	39	1	1	0.68913
Cohort B	BCL7A	2	41	0.0488	39	1	1	1
Cohort B	BTG1	2	41	0.0488	39	0.62212	0.310394	0.68913
Cohort B	BTG2	2	41	0.0488	39	0.62212	0.260532	0.655441
Cohort B	CASP8	2	41	0.0488	39	0.526923	1	0.251907
Cohort B	CD58	2	41	0.0488	39	1	0.414705	0.251907
Cohort B	CD70	2	41	0.0488	39	0.526923	0.367787	1
Cohort B	CIITA	2	41	0.0488	39	1	0.330084	0.172006
Cohort B	ETV6	2	41	0.0488	39	0.182653	0.0153493	0.624526
Cohort B	EZH2	2	41	0.0488	39	0.526923	0.604894	1
Cohort B	FAM5C	2	41	0.0488	39	1	1	0.655441
Cohort B	IKZF3	2	41	0.0488	39	0.526923	1	0.624526
Cohort B	IRF4	2	41	0.0488	39	1	1	1
Cohort B	JUNB	2	41	0.0488	39	1	0.489028	0.332782
Cohort B	LIN54	2	41	0.0488	39	1	0.330084	0.172006
Cohort B	MEF2B,MEF2BNB-MEF2B	2	41	0.0488	39	1	0.554258	0.624526
Cohort B	MSH2	2	41	0.0488	39	0.526923	0.599548	0.68913
Cohort B	MYC	2	41	0.0488	39	1	1	0.655441
Cohort B	PIK3CD	2	41	0.0488	39	0.526923	0.599548	0.68913
Cohort B	PIM2	2	41	0.0488	39	0.526923	1	0.655441
Cohort B	SETD2	2	41	0.0488	39	0.526923	0.223554	0.742932
Cohort B	SF3B1	2	41	0.0488	39	0.526923	1	0.332782
Cohort B	TOX	2	41	0.0488	39	0.526923	1	0.0980861
Cohort B	UBE2A	2	41	0.0488	39	0.526923	1	0.624526
Cohort B	ZFAT	2	41	0.0488	39	0.526923	1	0.172006
Cohort B	ZNF292	2	41	0.0488	39	0.62212	0.687243	1
Cohort B	ACTB	1	41	0.0244	40	1	0.233808	0.35311
Cohort B	ANKRD17	1	41	0.0244	40	0.549451	0.630563	0.690676
Cohort B	ARID5B	1	41	0.0244	40	1	1	1
Cohort B	BCL10	1	41	0.0244	40	1	1	1
Cohort B	BCL6	1	41	0.0244	40	1	1	1
Cohort B	CBLB	1	41	0.0244	40	1	0.414705	0.583494
Cohort B	CD22	1	41	0.0244	40	1	1	1
Cohort B	CHD1	1	41	0.0244	40	1	0.36503	0.467787
Cohort B	CXCR4	1	41	0.0244	40	1	1	0.583494
Cohort B	DICER1	1	41	0.0244	40	1	0.330084	0.480622
Cohort B	EBF1	1	41	0.0244	40	1	0.599548	1
Cohort B	FAS	1	41	0.0244	40	1	1	0.583494
Cohort B	FBXW7	1	41	0.0244	40	1	1	0.480622
Cohort B	FOXO1	1	41	0.0244	40	1	1	0.467787
Cohort B	HIST1H2BC	1	41	0.0244	40	1	1	1
Cohort B	HNRNPD	1	41	0.0244	40	1	0.330084	0.480622
Cohort B	HNRNPU	1	41	0.0244	40	1	1	0.583494
Cohort B	IL16	1	41	0.0244	40	1	1	1
Cohort B	JAK1	1	41	0.0244	40	1	1	1
Cohort B	KCMF1	1	41	0.0244	40	1	1	0.480622
Cohort B	KLHL14	1	41	0.0244	40	0.549451	0.359782	1
Cohort B	KRAS	1	41	0.0244	40	1	1	1
Cohort B	MAP2K1	1	41	0.0244	40	1	1	0.480622
Cohort B	MAP4K4	1	41	0.0244	40	1	1	1
Cohort B	MCL1	1	41	0.0244	40	0.549451	0.117412	0.583494
Cohort B	MECOM	1	41	0.0244	40	0.549451	0.260532	1
Cohort B	MET	1	41	0.0244	40	1	1	0.35311
Cohort B	MYB	1	41	0.0244	40	1	1	0.583494
Cohort B	NF1	1	41	0.0244	40	0.549451	0.359782	1
Cohort B	NFKBIA	1	41	0.0244	40	1	0.598933	1
Cohort B	POU2F2	1	41	0.0244	40	1	1	0.583494
Cohort B	PRDM1	1	41	0.0244	40	1	1	1
Cohort B	PTEN	1	41	0.0244	40	1	0.414705	0.583494
Cohort B	PTPN6	1	41	0.0244	40	1	1	0.583494
Cohort B	RB1	1	41	0.0244	40	0.549451	0.310394	1
Cohort B	RRAGC	1	41	0.0244	40	1	0.604894	0.690676
Cohort B	S1PR2	1	41	0.0244	40	1	1	0.583494
Cohort B	SETD5	1	41	0.0244	40	1	1	0.583494
Cohort B	SGK1	1	41	0.0244	40	1	0.698116	0.320372
Cohort B	STAT3	1	41	0.0244	40	1	0.554258	1
Cohort B	TAF1	1	41	0.0244	40	1	0.599548	1
Cohort B	TCL1A	1	41	0.0244	40	1	1	0.480622
Cohort B	TIPARP	1	41	0.0244	40	1	0.554258	1
Cohort B	TMSB4X	1	41	0.0244	40	1	1	0.583494
Cohort B	UBR5	1	41	0.0244	40	1	0.330084	0.480622
Cohort B	WAC	1	41	0.0244	40	1	1	1
Cohort B	XPO1	1	41	0.0244	40	1	1	1
Cohort B	ZBTB7A	1	41	0.0244	40	1	0.599548	1
Cohort B	ZEB2	1	41	0.0244	40	0.549451	0.310394	1
Cohort B	ZNF608	1	41	0.0244	40	0.0578906	0.119397	0.470702
Cohort B	B2M	0	41	0	41	0.369231	1	0.128871
Cohort B	BRAF	0	41	0	41	1	1	1
Cohort B	BTK	0	41	0	41	1	1	1
Cohort B	CD83	0	41	0	41	0.369231	1	0.599669
Cohort B	CHST2	0	41	0	41	0.369231	0.554258	0.585516
Cohort B	DCAF6	0	41	0	41	0.369231	1	0.599669
Cohort B	DDX10	0	41	0	41	1	0.598933	0.359501
Cohort B	DDX3X	0	41	0	41	1	1	0.585516
Cohort B	FOXP1	0	41	0	41	1	1	1
Cohort B	GNAI2	0	41	0	41	1	1	0.585516
Cohort B	GNAS	0	41	0	41	0.369231	1	0.359501
Cohort B	GOLGA5	0	41	0	41	0.369231	0.414705	1
Cohort B	HRAS	0	41	0	41	1	1	1
Cohort B	MAGT1	0	41	0	41	0.369231	0.489028	1
Cohort B	MLL3	0	41	0	41	0.369231	1	0.210686
Cohort B	MSH6	0	41	0	41	1	1	1
Cohort B	NCOR1	0	41	0	41	0.369231	0.554258	0.585516
Cohort B	NFKB2	0	41	0	41	1	1	1
Cohort B	PAX5	0	41	0	41	0.369231	0.489028	1
Cohort B	PIK3R1	0	41	0	41	1	1	1
Cohort B	PTPRK	0	41	0	41	1	1	1
Cohort B	RARA	0	41	0	41	1	1	1
Cohort B	RHOA	0	41	0	41	1	1	1
Cohort B	RUNX1	0	41	0	41	0.369231	0.330084	1
Cohort B	STAT5B	0	41	0	41	0.132692	0.162876	1
Cohort B	SYK	0	41	0	41	0.369231	0.489028	1
Cohort B	TGFBR2	0	41	0	41	0.369231	0.330084	1
Cohort B	YY1	0	41	0	41	1	1	1
Cohort B	ZFX	0	41	0	41	1	1	1
Cohort C	MLL2	41	169	0.2426	128	0.767153	0.803613	0.840282
Cohort C	PIM1	30	169	0.1775	139	1	0.777103	0.375589
Cohort C	MYD88	26	169	0.1538	143	0.275108	0.00439118	0.108308
Cohort C	BCL2	20	169	0.1183	149	1	0.481149	0.579211
Cohort C	CREBBP	20	169	0.1183	149	1	1	1
Cohort C	SETD1B	19	169	0.1124	150	0.661611	0.741132	0.579499
Cohort C	SOCS1	19	169	0.1124	150	0.290385	0.137295	0.579499
Cohort C	SPEN	19	169	0.1124	150	0.400399	0.477362	0.790258
Cohort C	TP53	19	169	0.1124	150	0.466202	1	0.299723
Cohort C	ARID1B	18	169	0.1065	151	0.287841	0.135385	1
Cohort C	HIST1H1E	18	169	0.1065	151	0.661611	0.73015	0.772003
Cohort C	KLHL6	18	169	0.1065	151	1	1	0.782101
Cohort C	GNA13	16	169	0.0947	153	1	1	1
Cohort C	DUSP2	15	169	0.0888	154	0.643801	0.698116	0.76959
Cohort C	MGA	15	169	0.0888	154	1	1	0.76959
Cohort C	SGK1	15	169	0.0888	154	1	0.698116	0.320372
Cohort C	STAT6	15	169	0.0888	154	1	1	1
Cohort C	TNFRSF14	15	169	0.0888	154	1	0.698116	1
Cohort C	SETD2	14	169	0.0828	155	0.526923	0.223554	0.742932
Cohort C	CHD8	13	169	0.0769	156	1	1	1
Cohort C	ARID1A	12	169	0.071	157	0.300979	0.687243	0.0321085
Cohort C	B2M	12	169	0.071	157	0.369231	1	0.128871
Cohort C	CARD11	12	169	0.071	157	1	0.687243	0.335466
Cohort C	CD70	12	169	0.071	157	0.526923	0.367787	1
Cohort C	SMARCA4	12	169	0.071	157	0.453621	0.119397	0.522588
Cohort C	TMEM30A	12	169	0.071	157	0.287841	0.367787	0.522588
Cohort C	ZNF292	12	169	0.071	157	0.62212	0.687243	1
Cohort C	ZNF608	12	169	0.071	157	0.0578906	0.119397	0.470702
Cohort C	BIRC6	11	169	0.0651	158	1	1	0.739248
Cohort C	CHD1	11	169	0.0651	158	1	0.36503	0.467787
Cohort C	FOXO1	11	169	0.0651	158	1	1	0.467787
Cohort C	MTOR	11	169	0.0651	158	0.287841	0.36503	0.499577
Cohort C	MYD88_L265P	11	169	0.0651	158	0.251145	0.000110077	0.00569854
Cohort C	EP300	10	169	0.0592	159	0.661611	0.208674	0.72133
Cohort C	ANKRD17	9	169	0.0533	160	0.549451	0.630563	0.690676
Cohort C	ATM	9	169	0.0533	160	0.62212	0.630563	1
Cohort C	BCL7A	9	169	0.0533	160	1	1	1
Cohort C	EZH2	9	169	0.0533	160	0.526923	0.604894	1
Cohort C	IRF4	9	169	0.0533	160	1	1	1
Cohort C	MLL3	9	169	0.0533	160	0.369231	1	0.210686
Cohort C	NOTCH2	9	169	0.0533	160	1	1	0.706365
Cohort C	RRAGC	9	169	0.0533	160	1	0.604894	0.690676
Cohort C	DDX10	8	169	0.0473	161	1	0.598933	0.359501
Cohort C	GNAS	8	169	0.0473	161	0.369231	1	0.359501
Cohort C	KLHL14	8	169	0.0473	161	0.549451	0.359782	1
Cohort C	NF1	8	169	0.0473	161	0.549451	0.359782	1
Cohort C	NFKBIA	8	169	0.0473	161	1	0.598933	1
Cohort C	TNFAIP3	8	169	0.0473	161	1	1	0.452188
Cohort C	XPO1	8	169	0.0473	161	1	1	1
Cohort C	ATR	7	169	0.0414	162	1	1	0.68913
Cohort C	BCL10	7	169	0.0414	162	1	1	1
Cohort C	BTG1	7	169	0.0414	162	0.62212	0.310394	0.68913
Cohort C	CD79B	7	169	0.0414	162	0.715308	0.0336763	0.0607193
Cohort C	CDKN2A	7	169	0.0414	162	1	1	0.414003
Cohort C	EBF1	7	169	0.0414	162	1	0.599548	1
Cohort C	IL16	7	169	0.0414	162	1	1	1
Cohort C	INO80	7	169	0.0414	162	0.148618	0.599548	0.0607193
Cohort C	IRF8	7	169	0.0414	162	1	0.310394	0.231021
Cohort C	MAP4K4	7	169	0.0414	162	1	1	1
Cohort C	MSH2	7	169	0.0414	162	0.526923	0.599548	0.68913
Cohort C	PIK3CD	7	169	0.0414	162	0.526923	0.599548	0.68913
Cohort C	RB1	7	169	0.0414	162	0.549451	0.310394	1
Cohort C	TAF1	7	169	0.0414	162	1	0.599548	1
Cohort C	TET2	7	169	0.0414	162	0.148618	0.599548	0.0607193
Cohort C	ZBTB7A	7	169	0.0414	162	1	0.599548	1
Cohort C	ZEB2	7	169	0.0414	162	0.549451	0.310394	1
Cohort C	ARID5B	6	169	0.0355	163	1	1	1
Cohort C	BCL6	6	169	0.0355	163	1	1	1
Cohort C	BTG2	6	169	0.0355	163	0.62212	0.260532	0.655441
Cohort C	CCND3	6	169	0.0355	163	0.290385	1	0.382097
Cohort C	CD83	6	169	0.0355	163	0.369231	1	0.599669
Cohort C	DCAF6	6	169	0.0355	163	0.369231	1	0.599669
Cohort C	FAM5C	6	169	0.0355	163	1	1	0.655441
Cohort C	KRAS	6	169	0.0355	163	1	1	1
Cohort C	MECOM	6	169	0.0355	163	0.549451	0.260532	1
Cohort C	MYC	6	169	0.0355	163	1	1	0.655441
Cohort C	PIM2	6	169	0.0355	163	0.526923	1	0.655441
Cohort C	PRDM1	6	169	0.0355	163	1	1	1
Cohort C	TBL1XR1	6	169	0.0355	163	0.661611	0.0860133	0.382097
Cohort C	CHST2	5	169	0.0296	164	0.369231	0.554258	0.585516
Cohort C	DDX3X	5	169	0.0296	164	1	1	0.585516
Cohort C	DNMT3A	5	169	0.0296	164	1	0.211014	0.189323
Cohort C	ETV6	5	169	0.0296	164	0.182653	0.0153493	0.624526
Cohort C	FUBP1	5	169	0.0296	164	0.290385	1	0.189323
Cohort C	GNAI2	5	169	0.0296	164	1	1	0.585516
Cohort C	HIST1H2BC	5	169	0.0296	164	1	1	1
Cohort C	IKZF3	5	169	0.0296	164	0.526923	1	0.624526
Cohort C	MARK1	5	169	0.0296	164	0.290385	1	0.189323
Cohort C	MEF2B,MEF2BNB-MEF2B	5	169	0.0296	164	1	0.554258	0.624526
Cohort C	NCOR1	5	169	0.0296	164	0.369231	0.554258	0.585516
Cohort C	STAT3	5	169	0.0296	164	1	0.554258	1
Cohort C	TIPARP	5	169	0.0296	164	1	0.554258	1
Cohort C	UBE2A	5	169	0.0296	164	0.526923	1	0.624526
Cohort C	BRAF	4	169	0.0237	165	1	1	1
Cohort C	CD22	4	169	0.0237	165	1	1	1
Cohort C	ETS1	4	169	0.0237	165	0.148618	1	0.0154733
Cohort C	JAK1	4	169	0.0237	165	1	1	1
Cohort C	JAK3	4	169	0.0237	165	1	0.162876	0.0485709
Cohort C	JUNB	4	169	0.0237	165	1	0.489028	0.332782
Cohort C	MAGT1	4	169	0.0237	165	0.369231	0.489028	1
Cohort C	NFKB2	4	169	0.0237	165	1	1	1
Cohort C	NFKBIE	4	169	0.0237	165	1	0.489028	0.136541
Cohort C	PAX5	4	169	0.0237	165	0.369231	0.489028	1
Cohort C	PHF6	4	169	0.0237	165	1	0.489028	0.136541
Cohort C	PTPRK	4	169	0.0237	165	1	1	1
Cohort C	SF3B1	4	169	0.0237	165	0.526923	1	0.332782
Cohort C	STAT5B	4	169	0.0237	165	0.132692	0.162876	1
Cohort C	SYK	4	169	0.0237	165	0.369231	0.489028	1
Cohort C	WAC	4	169	0.0237	165	1	1	1
Cohort C	CASP8	3	169	0.0178	166	0.526923	1	0.251907
Cohort C	CBLB	3	169	0.0178	166	1	0.414705	0.583494
Cohort C	CD58	3	169	0.0178	166	1	0.414705	0.251907
Cohort C	CXCR4	3	169	0.0178	166	1	1	0.583494
Cohort C	FAS	3	169	0.0178	166	1	1	0.583494
Cohort C	FOXP1	3	169	0.0178	166	1	1	1
Cohort C	GOLGA5	3	169	0.0178	166	0.369231	0.414705	1
Cohort C	HNRNPU	3	169	0.0178	166	1	1	0.583494
Cohort C	IKBKB	3	169	0.0178	166	0.290385	1	0.0901567
Cohort C	MCL1	3	169	0.0178	166	0.549451	0.117412	0.583494
Cohort C	MYB	3	169	0.0178	166	1	1	0.583494
Cohort C	POU2F2	3	169	0.0178	166	1	1	0.583494
Cohort C	PTEN	3	169	0.0178	166	1	0.414705	0.583494
Cohort C	PTPN6	3	169	0.0178	166	1	1	0.583494
Cohort C	S1PR2	3	169	0.0178	166	1	1	0.583494
Cohort C	SETD5	3	169	0.0178	166	1	1	0.583494
Cohort C	TMSB4X	3	169	0.0178	166	1	1	0.583494
Cohort C	YY1	3	169	0.0178	166	1	1	1
Cohort C	ZFX	3	169	0.0178	166	1	1	1
Cohort C	BTBD3	2	169	0.0118	167	0.290385	1	0.0521553
Cohort C	CIITA	2	169	0.0118	167	1	0.330084	0.172006
Cohort C	DICER1	2	169	0.0118	167	1	0.330084	0.480622
Cohort C	FBXW7	2	169	0.0118	167	1	1	0.480622
Cohort C	HNRNPD	2	169	0.0118	167	1	0.330084	0.480622
Cohort C	HRAS	2	169	0.0118	167	1	1	1
Cohort C	KCMF1	2	169	0.0118	167	1	1	0.480622
Cohort C	LIN54	2	169	0.0118	167	1	0.330084	0.172006
Cohort C	MAP2K1	2	169	0.0118	167	1	1	0.480622
Cohort C	MSH6	2	169	0.0118	167	1	1	1
Cohort C	PIK3R1	2	169	0.0118	167	1	1	1
Cohort C	RHOA	2	169	0.0118	167	1	1	1
Cohort C	RUNX1	2	169	0.0118	167	0.369231	0.330084	1
Cohort C	TCL1A	2	169	0.0118	167	1	1	0.480622
Cohort C	TGFBR2	2	169	0.0118	167	0.369231	0.330084	1
Cohort C	UBR5	2	169	0.0118	167	1	0.330084	0.480622
Cohort C	ZFAT	2	169	0.0118	167	0.526923	1	0.172006
Cohort C	ACTB	1	169	0.0059	168	1	0.233808	0.35311
Cohort C	BTK	1	169	0.0059	168	1	1	1
Cohort C	MET	1	169	0.0059	168	1	1	0.35311
Cohort C	RARA	1	169	0.0059	168	1	1	1
Cohort C	TOX	1	169	0.0059	168	0.526923	1	0.0980861
