# Supplementary material for: Genomic risk factors for central nervous system relapse in patients with diffuse large B-cell lymphoma
Source: Blood Res. 2025 Jul 1;60(1):36. doi: 10.1007/s44313-025-00087-1 (PMC12214237; doi:10.1007/s44313-025-00087-1)
Supplement: Supplementary file 2 — Supplementary Material 2. [file 44313_2025_87_MOESM2_ESM.xlsx]

## Sheet: CNV_compare
type	Gene	Num	Freq	rate	res	Cohort.A_vs_Cohort.B	Cohort.A_vs_Cohort.C	Cohort.B_vs_Cohort.C
Cohort A	CDKN2A_LOSS	4	24	0.1667	20	1	0.0153493	0.000682104
Cohort A	BCL2_AMP	3	24	0.125	21	0.661611	0.474258	1
Cohort A	XPO1_AMP	3	24	0.125	21	1	0.474258	0.553657
Cohort A	CIITA_AMP	2	24	0.0833	22	0.62212	0.117412	0.251907
Cohort A	SOCS1_AMP	2	24	0.0833	22	0.62212	0.117412	0.251907
Cohort A	ACTB_LOSS	1	24	0.0417	23	0.369231	0.124352	1
Cohort A	ATM_AMP	1	24	0.0417	23	0.369231	0.554258	0.585516
Cohort A	BRAF_AMP	1	24	0.0417	23	0.369231	0.124352	1
Cohort A	BTG2_AMP	1	24	0.0417	23	0.369231	0.330084	1
Cohort A	CBLB_AMP	1	24	0.0417	23	0.369231	0.330084	1
Cohort A	CD22_AMP	1	24	0.0417	23	1	0.233808	0.0980861
Cohort A	CD79B_AMP	1	24	0.0417	23	1	0.233808	0.35311
Cohort A	CDC73_AMP	1	24	0.0417	23	0.369231	0.414705	1
Cohort A	DDX10_AMP	1	24	0.0417	23	0.369231	0.554258	0.585516
Cohort A	EZH2_AMP	1	24	0.0417	23	0.369231	0.330084	1
Cohort A	FAM5C_AMP	1	24	0.0417	23	0.369231	0.414705	1
Cohort A	GNA13_LOSS	1	24	0.0417	23	0.369231	0.124352	1
Cohort A	HIST1H1E_AMP	1	24	0.0417	23	1	0.489028	0.332782
Cohort A	HIST1H1E_LOSS	1	24	0.0417	23	0.643801	0.6986	0.758094
Cohort A	HIST1H2BC_AMP	1	24	0.0417	23	1	0.489028	0.332782
Cohort A	HIST1H2BC_LOSS	1	24	0.0417	23	0.643801	0.6986	0.758094
Cohort A	IL16_AMP	1	24	0.0417	23	1	1	1
Cohort A	KLHL14_AMP	1	24	0.0417	23	1	1	0.69566
Cohort A	MARK1_AMP	1	24	0.0417	23	0.369231	0.233808	1
Cohort A	MECOM_AMP	1	24	0.0417	23	1	0.330084	0.480622
Cohort A	MET_AMP	1	24	0.0417	23	0.369231	0.233808	1
Cohort A	MLL3_AMP	1	24	0.0417	23	0.369231	0.124352	1
Cohort A	MSH2_AMP	1	24	0.0417	23	1	0.233808	0.0980861
Cohort A	MSH6_AMP	1	24	0.0417	23	1	0.233808	0.35311
Cohort A	PAX5_AMP	1	24	0.0417	23	1	0.554258	0.189323
Cohort A	RUNX1_AMP	1	24	0.0417	23	1	0.233808	0.35311
Cohort A	SGK1_AMP	1	24	0.0417	23	1	1	1
Cohort A	TCL1A_AMP	1	24	0.0417	23	1	0.233808	0.0980861
Cohort A	ACTB_AMP	0	24	0	24	1	1	0.599669
Cohort A	ARID1A_AMP	0	24	0	24	1	1	1
Cohort A	ARID1A_LOSS	0	24	0	24	1	1	1
Cohort A	ARID1B_AMP	0	24	0	24	1	1	1
Cohort A	ARID5B_AMP	0	24	0	24	1	0.598933	1
Cohort A	ATR_AMP	0	24	0	24	1	1	1
Cohort A	B2M_AMP	0	24	0	24	0.526923	1	0.0980861
Cohort A	BCL6_AMP	0	24	0	24	1	1	0.583494
Cohort A	BIRC6_AMP	0	24	0	24	1	1	0.35311
Cohort A	BTG1_AMP	0	24	0	24	0.287841	1	0.00128615
Cohort A	CARD11_AMP	0	24	0	24	0.526923	0.604894	1
Cohort A	CASP8_AMP	0	24	0	24	1	1	0.35311
Cohort A	CD70_LOSS	0	24	0	24	1	1	1
Cohort A	CDKN2A_AMP	0	24	0	24	1	1	1
Cohort A	CHST2_AMP	0	24	0	24	1	1	1
Cohort A	CREBBP_AMP	0	24	0	24	1	1	0.195238
Cohort A	CXCR4_LOSS	0	24	0	24	1	1	1
Cohort A	DCAF6_AMP	0	24	0	24	0.526923	1	0.624526
Cohort A	DNMT3A_AMP	0	24	0	24	1	1	0.480622
Cohort A	EBF1_AMP	0	24	0	24	1	1	0.480622
Cohort A	EP300_AMP	0	24	0	24	1	1	1
Cohort A	ETS1_AMP	0	24	0	24	0.290385	1	0.382097
Cohort A	ETV6_AMP	0	24	0	24	1	1	0.195238
Cohort A	FAS_LOSS	0	24	0	24	1	1	1
Cohort A	FBXW7_AMP	0	24	0	24	1	1	1
Cohort A	FBXW7_LOSS	0	24	0	24	1	1	1
Cohort A	FOXO1_AMP	0	24	0	24	1	1	0.35311
Cohort A	FOXP1_AMP	0	24	0	24	1	1	0.583494
Cohort A	GNAI2_AMP	0	24	0	24	1	1	0.35311
Cohort A	GNAS_AMP	0	24	0	24	1	1	1
Cohort A	HNRNPU_AMP	0	24	0	24	1	1	1
Cohort A	HRAS_AMP	0	24	0	24	1	1	1
Cohort A	IKBKB_AMP	0	24	0	24	1	1	0.35311
Cohort A	IKZF3_AMP	0	24	0	24	1	1	0.583494
Cohort A	INO80_AMP	0	24	0	24	1	1	0.195238
Cohort A	IRF4_AMP	0	24	0	24	0.290385	0.599548	0.414003
Cohort A	IRF8_AMP	0	24	0	24	0.290385	1	0.00700615
Cohort A	JAK3_AMP	0	24	0	24	1	1	0.195238
Cohort A	JUNB_AMP	0	24	0	24	1	1	0.195238
Cohort A	KCMF1_AMP	0	24	0	24	1	1	0.195238
Cohort A	KLHL6_AMP	0	24	0	24	1	1	1
Cohort A	KRAS_AMP	0	24	0	24	0.287841	1	0.107455
Cohort A	MCL1_AMP	0	24	0	24	0.526923	1	0.624526
Cohort A	MLL2_AMP	0	24	0	24	1	1	1
Cohort A	MTOR_LOSS	0	24	0	24	1	1	1
Cohort A	MYB_LOSS	0	24	0	24	1	1	0.480622
Cohort A	MYD88_AMP	0	24	0	24	1	1	0.35311
Cohort A	NF1_AMP	0	24	0	24	1	1	1
Cohort A	NFKB2_AMP	0	24	0	24	1	1	1
Cohort A	NFKBIE_AMP	0	24	0	24	1	1	1
Cohort A	NOTCH2_AMP	0	24	0	24	1	1	0.195238
Cohort A	NOTCH2_LOSS	0	24	0	24	1	1	1
Cohort A	PIK3CD_LOSS	0	24	0	24	1	1	1
Cohort A	POU2F2_AMP	0	24	0	24	1	1	0.195238
Cohort A	PTEN_LOSS	0	24	0	24	1	1	1
Cohort A	PTPN6_AMP	0	24	0	24	0.526923	1	0.624526
Cohort A	RARA_AMP	0	24	0	24	1	1	1
Cohort A	RB1_AMP	0	24	0	24	1	1	1
Cohort A	RB1_LOSS	0	24	0	24	1	1	0.195238
Cohort A	RHOA_AMP	0	24	0	24	1	1	0.35311
Cohort A	S1PR2_LOSS	0	24	0	24	1	1	1
Cohort A	SETD2_AMP	0	24	0	24	1	1	0.35311
Cohort A	SETD5_AMP	0	24	0	24	1	1	0.480622
Cohort A	SF3B1_AMP	0	24	0	24	1	1	1
Cohort A	STAT3_AMP	0	24	0	24	1	1	1
Cohort A	STAT5B_AMP	0	24	0	24	1	1	1
Cohort A	STAT6_AMP	0	24	0	24	1	1	0.583494
Cohort A	SYK_AMP	0	24	0	24	1	1	1
Cohort A	TBL1XR1_AMP	0	24	0	24	1	1	1
Cohort A	TET2_AMP	0	24	0	24	1	1	1
Cohort A	TGFBR2_AMP	0	24	0	24	1	1	0.480622
Cohort A	TGFBR2_LOSS	0	24	0	24	1	1	1
Cohort A	TIPARP_AMP	0	24	0	24	1	1	1
Cohort A	TMEM30A_AMP	0	24	0	24	1	1	1
Cohort A	TNFAIP3_AMP	0	24	0	24	1	1	0.195238
Cohort A	TNFAIP3_LOSS	0	24	0	24	1	1	0.583494
Cohort A	TNFRSF14_LOSS	0	24	0	24	0.526923	1	0.624526
Cohort A	UBR5_AMP	0	24	0	24	0.290385	1	0.0241661
Cohort A	WAC_AMP	0	24	0	24	1	1	0.195238
Cohort A	ZBTB7A_AMP	0	24	0	24	1	1	1
Cohort A	ZEB2_LOSS	0	24	0	24	1	1	1
Cohort A	ZFAT_AMP	0	24	0	24	0.290385	1	0.0901567
Cohort B	CDKN2A_LOSS	8	41	0.1951	33	1	0.0153493	0.000682104
Cohort B	XPO1_AMP	5	41	0.122	36	1	0.474258	0.553657
Cohort B	BTG1_AMP	4	41	0.0976	37	0.287841	1	0.00128615
Cohort B	HIST1H1E_LOSS	4	41	0.0976	37	0.643801	0.6986	0.758094
Cohort B	HIST1H2BC_LOSS	4	41	0.0976	37	0.643801	0.6986	0.758094
Cohort B	KRAS_AMP	4	41	0.0976	37	0.287841	1	0.107455
Cohort B	BCL2_AMP	3	41	0.0732	38	0.661611	0.474258	1
Cohort B	ETS1_AMP	3	41	0.0732	38	0.290385	1	0.382097
Cohort B	IRF4_AMP	3	41	0.0732	38	0.290385	0.599548	0.414003
Cohort B	IRF8_AMP	3	41	0.0732	38	0.290385	1	0.00700615
Cohort B	PAX5_AMP	3	41	0.0732	38	1	0.554258	0.189323
Cohort B	UBR5_AMP	3	41	0.0732	38	0.290385	1	0.0241661
Cohort B	ZFAT_AMP	3	41	0.0732	38	0.290385	1	0.0901567
Cohort B	B2M_AMP	2	41	0.0488	39	0.526923	1	0.0980861
Cohort B	CARD11_AMP	2	41	0.0488	39	0.526923	0.604894	1
Cohort B	CD22_AMP	2	41	0.0488	39	1	0.233808	0.0980861
Cohort B	CIITA_AMP	2	41	0.0488	39	0.62212	0.117412	0.251907
Cohort B	DCAF6_AMP	2	41	0.0488	39	0.526923	1	0.624526
Cohort B	HIST1H1E_AMP	2	41	0.0488	39	1	0.489028	0.332782
Cohort B	HIST1H2BC_AMP	2	41	0.0488	39	1	0.489028	0.332782
Cohort B	IL16_AMP	2	41	0.0488	39	1	1	1
Cohort B	MCL1_AMP	2	41	0.0488	39	0.526923	1	0.624526
Cohort B	MSH2_AMP	2	41	0.0488	39	1	0.233808	0.0980861
Cohort B	PTPN6_AMP	2	41	0.0488	39	0.526923	1	0.624526
Cohort B	SOCS1_AMP	2	41	0.0488	39	0.62212	0.117412	0.251907
Cohort B	TCL1A_AMP	2	41	0.0488	39	1	0.233808	0.0980861
Cohort B	TNFRSF14_LOSS	2	41	0.0488	39	0.526923	1	0.624526
Cohort B	ARID5B_AMP	1	41	0.0244	40	1	0.598933	1
Cohort B	BCL6_AMP	1	41	0.0244	40	1	1	0.583494
Cohort B	BIRC6_AMP	1	41	0.0244	40	1	1	0.35311
Cohort B	CASP8_AMP	1	41	0.0244	40	1	1	0.35311
Cohort B	CD79B_AMP	1	41	0.0244	40	1	0.233808	0.35311
Cohort B	CREBBP_AMP	1	41	0.0244	40	1	1	0.195238
Cohort B	DNMT3A_AMP	1	41	0.0244	40	1	1	0.480622
Cohort B	EBF1_AMP	1	41	0.0244	40	1	1	0.480622
Cohort B	ETV6_AMP	1	41	0.0244	40	1	1	0.195238
Cohort B	FOXO1_AMP	1	41	0.0244	40	1	1	0.35311
Cohort B	FOXP1_AMP	1	41	0.0244	40	1	1	0.583494
Cohort B	GNAI2_AMP	1	41	0.0244	40	1	1	0.35311
Cohort B	IKBKB_AMP	1	41	0.0244	40	1	1	0.35311
Cohort B	IKZF3_AMP	1	41	0.0244	40	1	1	0.583494
Cohort B	INO80_AMP	1	41	0.0244	40	1	1	0.195238
Cohort B	JAK3_AMP	1	41	0.0244	40	1	1	0.195238
Cohort B	JUNB_AMP	1	41	0.0244	40	1	1	0.195238
Cohort B	KCMF1_AMP	1	41	0.0244	40	1	1	0.195238
Cohort B	KLHL14_AMP	1	41	0.0244	40	1	1	0.69566
Cohort B	MECOM_AMP	1	41	0.0244	40	1	0.330084	0.480622
Cohort B	MSH6_AMP	1	41	0.0244	40	1	0.233808	0.35311
Cohort B	MYB_LOSS	1	41	0.0244	40	1	1	0.480622
Cohort B	MYD88_AMP	1	41	0.0244	40	1	1	0.35311
Cohort B	NOTCH2_AMP	1	41	0.0244	40	1	1	0.195238
Cohort B	POU2F2_AMP	1	41	0.0244	40	1	1	0.195238
Cohort B	RB1_LOSS	1	41	0.0244	40	1	1	0.195238
Cohort B	RHOA_AMP	1	41	0.0244	40	1	1	0.35311
Cohort B	RUNX1_AMP	1	41	0.0244	40	1	0.233808	0.35311
Cohort B	SETD2_AMP	1	41	0.0244	40	1	1	0.35311
Cohort B	SETD5_AMP	1	41	0.0244	40	1	1	0.480622
Cohort B	SGK1_AMP	1	41	0.0244	40	1	1	1
Cohort B	STAT6_AMP	1	41	0.0244	40	1	1	0.583494
Cohort B	TGFBR2_AMP	1	41	0.0244	40	1	1	0.480622
Cohort B	TNFAIP3_AMP	1	41	0.0244	40	1	1	0.195238
Cohort B	TNFAIP3_LOSS	1	41	0.0244	40	1	1	0.583494
Cohort B	WAC_AMP	1	41	0.0244	40	1	1	0.195238
Cohort B	ACTB_AMP	0	41	0	41	1	1	0.599669
Cohort B	ACTB_LOSS	0	41	0	41	0.369231	0.124352	1
Cohort B	ARID1A_AMP	0	41	0	41	1	1	1
Cohort B	ARID1A_LOSS	0	41	0	41	1	1	1
Cohort B	ARID1B_AMP	0	41	0	41	1	1	1
Cohort B	ATM_AMP	0	41	0	41	0.369231	0.554258	0.585516
Cohort B	ATR_AMP	0	41	0	41	1	1	1
Cohort B	BRAF_AMP	0	41	0	41	0.369231	0.124352	1
Cohort B	BTG2_AMP	0	41	0	41	0.369231	0.330084	1
Cohort B	CBLB_AMP	0	41	0	41	0.369231	0.330084	1
Cohort B	CD70_LOSS	0	41	0	41	1	1	1
Cohort B	CDC73_AMP	0	41	0	41	0.369231	0.414705	1
Cohort B	CDKN2A_AMP	0	41	0	41	1	1	1
Cohort B	CHST2_AMP	0	41	0	41	1	1	1
Cohort B	CXCR4_LOSS	0	41	0	41	1	1	1
Cohort B	DDX10_AMP	0	41	0	41	0.369231	0.554258	0.585516
Cohort B	EP300_AMP	0	41	0	41	1	1	1
Cohort B	EZH2_AMP	0	41	0	41	0.369231	0.330084	1
Cohort B	FAM5C_AMP	0	41	0	41	0.369231	0.414705	1
Cohort B	FAS_LOSS	0	41	0	41	1	1	1
Cohort B	FBXW7_AMP	0	41	0	41	1	1	1
Cohort B	FBXW7_LOSS	0	41	0	41	1	1	1
Cohort B	GNA13_LOSS	0	41	0	41	0.369231	0.124352	1
Cohort B	GNAS_AMP	0	41	0	41	1	1	1
Cohort B	HNRNPU_AMP	0	41	0	41	1	1	1
Cohort B	HRAS_AMP	0	41	0	41	1	1	1
Cohort B	KLHL6_AMP	0	41	0	41	1	1	1
Cohort B	MARK1_AMP	0	41	0	41	0.369231	0.233808	1
Cohort B	MET_AMP	0	41	0	41	0.369231	0.233808	1
Cohort B	MLL2_AMP	0	41	0	41	1	1	1
Cohort B	MLL3_AMP	0	41	0	41	0.369231	0.124352	1
Cohort B	MTOR_LOSS	0	41	0	41	1	1	1
Cohort B	NF1_AMP	0	41	0	41	1	1	1
Cohort B	NFKB2_AMP	0	41	0	41	1	1	1
Cohort B	NFKBIE_AMP	0	41	0	41	1	1	1
Cohort B	NOTCH2_LOSS	0	41	0	41	1	1	1
Cohort B	PIK3CD_LOSS	0	41	0	41	1	1	1
Cohort B	PTEN_LOSS	0	41	0	41	1	1	1
Cohort B	RARA_AMP	0	41	0	41	1	1	1
Cohort B	RB1_AMP	0	41	0	41	1	1	1
Cohort B	S1PR2_LOSS	0	41	0	41	1	1	1
Cohort B	SF3B1_AMP	0	41	0	41	1	1	1
Cohort B	STAT3_AMP	0	41	0	41	1	1	1
Cohort B	STAT5B_AMP	0	41	0	41	1	1	1
Cohort B	SYK_AMP	0	41	0	41	1	1	1
Cohort B	TBL1XR1_AMP	0	41	0	41	1	1	1
Cohort B	TET2_AMP	0	41	0	41	1	1	1
Cohort B	TGFBR2_LOSS	0	41	0	41	1	1	1
Cohort B	TIPARP_AMP	0	41	0	41	1	1	1
Cohort B	TMEM30A_AMP	0	41	0	41	1	1	1
Cohort B	ZBTB7A_AMP	0	41	0	41	1	1	1
Cohort B	ZEB2_LOSS	0	41	0	41	1	1	1
Cohort C	BCL2_AMP	15	169	0.0888	154	0.661611	0.474258	1
Cohort C	XPO1_AMP	15	169	0.0888	154	1	0.474258	0.553657
Cohort C	HIST1H1E_LOSS	14	169	0.0828	155	0.643801	0.6986	0.758094
Cohort C	HIST1H2BC_LOSS	14	169	0.0828	155	0.643801	0.6986	0.758094
Cohort C	KLHL14_AMP	10	169	0.0592	159	1	1	0.69566
Cohort C	CARD11_AMP	9	169	0.0533	160	0.526923	0.604894	1
Cohort C	IL16_AMP	9	169	0.0533	160	1	1	1
Cohort C	ARID5B_AMP	8	169	0.0473	161	1	0.598933	1
Cohort C	SGK1_AMP	8	169	0.0473	161	1	1	1
Cohort C	IRF4_AMP	7	169	0.0414	162	0.290385	0.599548	0.414003
Cohort C	ACTB_AMP	6	169	0.0355	163	1	1	0.599669
Cohort C	ETS1_AMP	6	169	0.0355	163	0.290385	1	0.382097
Cohort C	KRAS_AMP	6	169	0.0355	163	0.287841	1	0.107455
Cohort C	ATM_AMP	5	169	0.0296	164	0.369231	0.554258	0.585516
Cohort C	CDKN2A_LOSS	5	169	0.0296	164	1	0.0153493	0.000682104
Cohort C	DCAF6_AMP	5	169	0.0296	164	0.526923	1	0.624526
Cohort C	DDX10_AMP	5	169	0.0296	164	0.369231	0.554258	0.585516
Cohort C	MCL1_AMP	5	169	0.0296	164	0.526923	1	0.624526
Cohort C	PAX5_AMP	5	169	0.0296	164	1	0.554258	0.189323
Cohort C	PTPN6_AMP	5	169	0.0296	164	0.526923	1	0.624526
Cohort C	TNFRSF14_LOSS	5	169	0.0296	164	0.526923	1	0.624526
Cohort C	HIST1H1E_AMP	4	169	0.0237	165	1	0.489028	0.332782
Cohort C	HIST1H2BC_AMP	4	169	0.0237	165	1	0.489028	0.332782
Cohort C	TBL1XR1_AMP	4	169	0.0237	165	1	1	1
Cohort C	BCL6_AMP	3	169	0.0178	166	1	1	0.583494
Cohort C	CDC73_AMP	3	169	0.0178	166	0.369231	0.414705	1
Cohort C	CIITA_AMP	3	169	0.0178	166	0.62212	0.117412	0.251907
Cohort C	FAM5C_AMP	3	169	0.0178	166	0.369231	0.414705	1
Cohort C	FOXP1_AMP	3	169	0.0178	166	1	1	0.583494
Cohort C	IKZF3_AMP	3	169	0.0178	166	1	1	0.583494
Cohort C	KLHL6_AMP	3	169	0.0178	166	1	1	1
Cohort C	NF1_AMP	3	169	0.0178	166	1	1	1
Cohort C	SOCS1_AMP	3	169	0.0178	166	0.62212	0.117412	0.251907
Cohort C	STAT6_AMP	3	169	0.0178	166	1	1	0.583494
Cohort C	TNFAIP3_LOSS	3	169	0.0178	166	1	1	0.583494
Cohort C	ZFAT_AMP	3	169	0.0178	166	0.290385	1	0.0901567
Cohort C	BTG2_AMP	2	169	0.0118	167	0.369231	0.330084	1
Cohort C	CBLB_AMP	2	169	0.0118	167	0.369231	0.330084	1
Cohort C	CD70_LOSS	2	169	0.0118	167	1	1	1
Cohort C	CXCR4_LOSS	2	169	0.0118	167	1	1	1
Cohort C	DNMT3A_AMP	2	169	0.0118	167	1	1	0.480622
Cohort C	EBF1_AMP	2	169	0.0118	167	1	1	0.480622
Cohort C	EZH2_AMP	2	169	0.0118	167	0.369231	0.330084	1
Cohort C	HRAS_AMP	2	169	0.0118	167	1	1	1
Cohort C	MECOM_AMP	2	169	0.0118	167	1	0.330084	0.480622
Cohort C	MYB_LOSS	2	169	0.0118	167	1	1	0.480622
Cohort C	NFKBIE_AMP	2	169	0.0118	167	1	1	1
Cohort C	RARA_AMP	2	169	0.0118	167	1	1	1
Cohort C	SETD5_AMP	2	169	0.0118	167	1	1	0.480622
Cohort C	TGFBR2_AMP	2	169	0.0118	167	1	1	0.480622
Cohort C	ARID1A_AMP	1	169	0.0059	168	1	1	1
Cohort C	ARID1A_LOSS	1	169	0.0059	168	1	1	1
Cohort C	ARID1B_AMP	1	169	0.0059	168	1	1	1
Cohort C	ATR_AMP	1	169	0.0059	168	1	1	1
Cohort C	B2M_AMP	1	169	0.0059	168	0.526923	1	0.0980861
Cohort C	BIRC6_AMP	1	169	0.0059	168	1	1	0.35311
Cohort C	CASP8_AMP	1	169	0.0059	168	1	1	0.35311
Cohort C	CD22_AMP	1	169	0.0059	168	1	0.233808	0.0980861
Cohort C	CD79B_AMP	1	169	0.0059	168	1	0.233808	0.35311
Cohort C	CDKN2A_AMP	1	169	0.0059	168	1	1	1
Cohort C	CHST2_AMP	1	169	0.0059	168	1	1	1
Cohort C	EP300_AMP	1	169	0.0059	168	1	1	1
Cohort C	FAS_LOSS	1	169	0.0059	168	1	1	1
Cohort C	FBXW7_AMP	1	169	0.0059	168	1	1	1
Cohort C	FBXW7_LOSS	1	169	0.0059	168	1	1	1
Cohort C	FOXO1_AMP	1	169	0.0059	168	1	1	0.35311
Cohort C	GNAI2_AMP	1	169	0.0059	168	1	1	0.35311
Cohort C	GNAS_AMP	1	169	0.0059	168	1	1	1
Cohort C	HNRNPU_AMP	1	169	0.0059	168	1	1	1
Cohort C	IKBKB_AMP	1	169	0.0059	168	1	1	0.35311
Cohort C	MARK1_AMP	1	169	0.0059	168	0.369231	0.233808	1
Cohort C	MET_AMP	1	169	0.0059	168	0.369231	0.233808	1
Cohort C	MLL2_AMP	1	169	0.0059	168	1	1	1
Cohort C	MSH2_AMP	1	169	0.0059	168	1	0.233808	0.0980861
Cohort C	MSH6_AMP	1	169	0.0059	168	1	0.233808	0.35311
Cohort C	MTOR_LOSS	1	169	0.0059	168	1	1	1
Cohort C	MYD88_AMP	1	169	0.0059	168	1	1	0.35311
Cohort C	NFKB2_AMP	1	169	0.0059	168	1	1	1
Cohort C	NOTCH2_LOSS	1	169	0.0059	168	1	1	1
Cohort C	PIK3CD_LOSS	1	169	0.0059	168	1	1	1
Cohort C	PTEN_LOSS	1	169	0.0059	168	1	1	1
Cohort C	RB1_AMP	1	169	0.0059	168	1	1	1
Cohort C	RHOA_AMP	1	169	0.0059	168	1	1	0.35311
Cohort C	RUNX1_AMP	1	169	0.0059	168	1	0.233808	0.35311
Cohort C	S1PR2_LOSS	1	169	0.0059	168	1	1	1
Cohort C	SETD2_AMP	1	169	0.0059	168	1	1	0.35311
Cohort C	SF3B1_AMP	1	169	0.0059	168	1	1	1
Cohort C	STAT3_AMP	1	169	0.0059	168	1	1	1
Cohort C	STAT5B_AMP	1	169	0.0059	168	1	1	1
Cohort C	SYK_AMP	1	169	0.0059	168	1	1	1
Cohort C	TCL1A_AMP	1	169	0.0059	168	1	0.233808	0.0980861
Cohort C	TET2_AMP	1	169	0.0059	168	1	1	1
Cohort C	TGFBR2_LOSS	1	169	0.0059	168	1	1	1
Cohort C	TIPARP_AMP	1	169	0.0059	168	1	1	1
Cohort C	TMEM30A_AMP	1	169	0.0059	168	1	1	1
Cohort C	UBR5_AMP	1	169	0.0059	168	0.290385	1	0.0241661
Cohort C	ZBTB7A_AMP	1	169	0.0059	168	1	1	1
Cohort C	ZEB2_LOSS	1	169	0.0059	168	1	1	1
Cohort C	ACTB_LOSS	0	169	0	169	0.369231	0.124352	1
Cohort C	BRAF_AMP	0	169	0	169	0.369231	0.124352	1
Cohort C	BTG1_AMP	0	169	0	169	0.287841	1	0.00128615
Cohort C	CREBBP_AMP	0	169	0	169	1	1	0.195238
Cohort C	ETV6_AMP	0	169	0	169	1	1	0.195238
Cohort C	GNA13_LOSS	0	169	0	169	0.369231	0.124352	1
Cohort C	INO80_AMP	0	169	0	169	1	1	0.195238
Cohort C	IRF8_AMP	0	169	0	169	0.290385	1	0.00700615
Cohort C	JAK3_AMP	0	169	0	169	1	1	0.195238
Cohort C	JUNB_AMP	0	169	0	169	1	1	0.195238
Cohort C	KCMF1_AMP	0	169	0	169	1	1	0.195238
Cohort C	MLL3_AMP	0	169	0	169	0.369231	0.124352	1
Cohort C	NOTCH2_AMP	0	169	0	169	1	1	0.195238
Cohort C	POU2F2_AMP	0	169	0	169	1	1	0.195238
Cohort C	RB1_LOSS	0	169	0	169	1	1	0.195238
Cohort C	TNFAIP3_AMP	0	169	0	169	1	1	0.195238
Cohort C	WAC_AMP	0	169	0	169	1	1	0.195238
